# Supplementary material for: Diet adaptation in dog reflects spread of prehistoric agriculture
Source: Heredity (Edinb). 2016 Jul 13;117(5):301–6. doi: 10.1038/hdy.2016.48 (PMC5061917; doi:10.1038/hdy.2016.48)
Supplement: Supplementary Table 1 [file hdy201648x3.xlsx]

## Sheet: Sheet1
Sample ID	AMY2B copy number	Name	Native/Breed	Country of origin	Region	Culture
3.45	2	Dingo	Native	Australia	Australia	Non-agrarian
4.55	2	Dingo	Native	Australia	Australia	Non-agrarian
7.27	2	Dingo	Native	Australia	Australia	Non-agrarian
9.4	2	Dingo	Native	Australia	Australia	Non-agrarian
18.35	2	Dingo	Native	Australia	Australia	Non-agrarian
19.11	2	Dingo	Native	Australia	Australia	Non-agrarian
19.84	2	Dingo	Native	Australia	Australia	Non-agrarian
21.1	2	Dingo	Native	Australia	Australia	Non-agrarian
21.2	3	Dingo	Native	Australia	Australia	Non-agrarian
21.4	2	Dingo	Native	Australia	Australia	Non-agrarian
24.96	2	Dingo	Native	Australia	Australia	Non-agrarian
44.5	2	Dingo	Native	Australia	Australia	Non-agrarian
96.2	2	Dingo	Native	Australia	Australia	Non-agrarian
119.1	2	Dingo	Native	Australia	Australia	Non-agrarian
135.1	2	Dingo	Native	Australia	Australia	Non-agrarian
142.3	3	Dingo	Native	Australia	Australia	Non-agrarian
182.6	2	Dingo	Native	Australia	Australia	Non-agrarian
184.1	2	Dingo	Native	Australia	Australia	Non-agrarian
184.4	2	Dingo	Native	Australia	Australia	Non-agrarian
193.5	2	Dingo	Native	Australia	Australia	Non-agrarian
B120	2	Greenland sled dog	Native	Greenland	Arctic America	Non-agrarian
B121	10	Greenland sled dog	Native	Greenland	Arctic America	Non-agrarian
B122	7	Greenland sled dog	Native	Greenland	Arctic America	Non-agrarian
B123	7	Greenland sled dog	Native	Greenland	Arctic America	Non-agrarian
B124	8	Greenland sled dog	Native	Greenland	Arctic America	Non-agrarian
B125	2	Greenland sled dog	Native	Greenland	Arctic America	Non-agrarian
B126	8	Greenland sled dog	Native	Greenland	Arctic America	Non-agrarian
B127	2	Greenland sled dog	Native	Greenland	Arctic America	Non-agrarian
B128	2	Greenland sled dog	Native	Greenland	Arctic America	Non-agrarian
B129	2	Greenland sled dog	Native	Greenland	Arctic America	Non-agrarian
B130	7	Greenland sled dog	Native	Greenland	Arctic America	Non-agrarian
B131	2	Greenland sled dog	Native	Greenland	Arctic America	Non-agrarian
B132	2	Greenland sled dog	Native	Greenland	Arctic America	Non-agrarian
B133	3	Greenland sled dog	Native	Greenland	Arctic America	Non-agrarian
B134	3	Greenland sled dog	Native	Greenland	Arctic America	Non-agrarian
B135	2	Greenland sled dog	Native	Greenland	Arctic America	Non-agrarian
B136	5	Greenland sled dog	Native	Greenland	Arctic America	Non-agrarian
B137	3	Greenland sled dog	Native	Greenland	Arctic America	Non-agrarian
B138	4	Greenland sled dog	Native	Greenland	Arctic America	Non-agrarian
BALI_11	7	Native	Native	Indonesia	S.E.Asia	Agrarian
BALI_36	9	Native	Native	Indonesia	S.E.Asia	Agrarian
DE13	2	Dingo	Native	Australia	Australia	Non-agrarian
DE17	2	Dingo	Native	Australia	Australia	Non-agrarian
KA_120	11	Native	Native	Indonesia	S.E.Asia	Agrarian
KA_29	9	Native	Native	Indonesia	S.E.Asia	Agrarian
m237	11	Native	Native	Cambodia	S.E.Asia	Agrarian
m242	4	Inuit sled dog	Native	Canada	Arctic America	Non-agrarian
m513	11	New Guinea Singing Dog	Native	New Guinea	S.E.Asia	Agrarian
m638	22	New Guinea Singing Dog	Native	New Guinea	S.E.Asia	Agrarian
m652	12	Native	Native	Israel	S.W.Asia	Agrarian
SINGIN DOG 1 FEMALE	12	New Guinea Singing Dog	Native	New Guinea	S.E.Asia	Agrarian
SINGING DOG 2 MALE	9	New Guinea Singing Dog	Native	New Guinea	S.E.Asia	Agrarian
wd170	2	Dingo	Native	Australia	Australia	Non-agrarian
X1777	3	Dingo	Native	Australia	Australia	Non-agrarian
X1783	2	Dingo	Native	Australia	Australia	Non-agrarian
Y-132	6	Native	Native	Turkey	S.W.Asia	Agrarian
y-151	5	Native	Native	Turkey	S.W.Asia	Agrarian
Y-95	5	Native	Native	Turkey	S.W.Asia	Agrarian
Z_0017	2	Inuit Sled Dog	Native	Canada	Arctic America	Non-agrarian
Z_0024	3	Native	Native	South Africa	Africa	Agrarian
Z_0028	11	Basenji	Native	Congo	Africa	Agrarian
Z_0031	9	Basenji	Native	Congo	Africa	Agrarian
Z_0034	7	Basenji	Native	Sudan	Africa	Agrarian
Z_0063	4	Native	Native	Russia, Siberia	Arctic Asia	Non-agrarian
Z_0064	1	Chukotka sled dog	Native	Russia, Siberia	Arctic Asia	Non-agrarian
Z_0067	3	Aboriginal Sled Dog	Native	Russia, Siberia	Arctic Asia	Non-agrarian
Z_0070	3	Aboriginal Sled Dog	Native	Russia, Siberia	Arctic Asia	Non-agrarian
Z_0126	7	Tsushima-Dog	Native	Japan	E.Asia	Agrarian
Z_0192	9	Native Sheepdog	Native	Iran	S.W.Asia	Agrarian
Z_0204	7	Native Sheepdog	Native	Iran	S.W.Asia	Agrarian
Z_0205	15	Native watchdog	Native	Iran	S.W.Asia	Agrarian
Z_0213	7	Native	Native	Iran	S.W.Asia	Agrarian
Z_0215	16	Native Sheepdog	Native	Iran	S.W.Asia	Agrarian
Z_0364	12	Native	Native	India	S.Asia	Agrarian
Z_0368	8	Native	Native	India	S.Asia	Agrarian
Z_0369	8	Native	Native	India	S.Asia	Agrarian
Z_0520	7	Native	Native	Cambodia	S.E.Asia	Agrarian
Z_0583	8	Native	Native	Madagascar	Africa	Agrarian
Z_0592	11	Andringitra	Native	Madagascar	Africa	Agrarian
Z_0593	10	Ambalavao	Native	Madagascar	Africa	Agrarian
Z_0846	8	Native	Native	Philippines	S.E.Asia	Agrarian
Z_0852	13	Native	Native	Philippines	S.E.Asia	Agrarian
Z_0962	12	Native	Native	South Africa	Africa	Agrarian
Z_1034	12	Native	Native	KwaZulu-Natal	Africa	Agrarian
Z_1049	11	Native	Native	Philippines	S.E.Asia	Agrarian
Z_1052	11	Native	Native	Philippines	S.E.Asia	Agrarian
Z_1077	12	Native	Native	Botswana	Africa	Agrarian
Z_1093	13	Native	Native	Namibia	Africa	Agrarian
Z_1103	10	Native	Native	Namibia	Africa	Agrarian
Z_1316	7	Russian Sled Dog	Native	Russia, Siberia	Arctic Asia	Non-agrarian
Z_1345	2	Inuit Sled Dog	Native	Canada	Arctic America	Non-agrarian
Z_1408	13	Native	Native	Russia, Siberia	Arctic Asia	Non-agrarian
Z_1412	5	Native	Native	Russia, Siberia	Arctic Asia	Non-agrarian
Z_1428	13	Native	Native	Niger	Africa	Agrarian
Z_1446	10	Azawakh	Native	Mali	Africa	Agrarian
Z_1457	11	Native	Native	Thailand	S.E.Asia	Agrarian
Z_1484	11	Native	Native	Thailand	S.E.Asia	Agrarian
Z_1518	9	Native	Native	Thailand	S.E.Asia	Agrarian
Z_1533	9	Native watchdog	Native	Iran	S.W.Asia	Agrarian
Z_1554	8	Native	Native	Thailand	S.E.Asia	Agrarian
Z_1560	7	Native	Native	Thailand	S.E.Asia	Agrarian
Z_1567	8	Native	Native	Thailand	S.E.Asia	Agrarian
Z_1570	8	Native	Native	Thailand	S.E.Asia	Agrarian
Z_1610	10	Native	Native	Thailand	S.E.Asia	Agrarian
Z_1621	5	Native	Native	Thailand	S.E.Asia	Agrarian
Z_1625	10	Native	Native	Thailand	S.E.Asia	Agrarian
Z_1646	9	Native	Native	Thailand	S.E.Asia	Agrarian
Z_1649	7	Native	Native	Thailand	S.E.Asia	Agrarian
Z_1688	11	Native	Native	Thailand	S.E.Asia	Agrarian
Z_1708	10	Native	Native	Thailand	S.E.Asia	Agrarian
Z_1746	13	Native	Native	Taiwan	E.Asia	Agrarian
Z_1752	11	Native	Native	Taiwan	E.Asia	Agrarian
Z_2073	9	Native	Native	India	S.Asia	Agrarian
Z_2074	9	Native	Native	India	S.Asia	Agrarian
B1	16	American Staffordshire Terrier	Breed	USA/European settlers	Europe	Agrarian
B10	9	English Springer Spaniel	Breed	Great Britain	Europe	Agrarian
B100	9	Beagle	Breed	Great Britain	Europe	Agrarian
B101	4	Beagle	Breed	Great Britain	Europe	Agrarian
B102	11	Beagle	Breed	Great Britain	Europe	Agrarian
B103	14	Beagle	Breed	Great Britain	Europe	Agrarian
B104	11	Polsih lowland sheepdog	Breed	Poland	Europe	Agrarian
B105	10	Polsih lowland sheepdog	Breed	Poland	Europe	Agrarian
B106	9	Polsih lowland sheepdog	Breed	Poland	Europe	Agrarian
B107	11	Polsih lowland sheepdog	Breed	Poland	Europe	Agrarian
B108	12	Polsih lowland sheepdog	Breed	Poland	Europe	Agrarian
B109	11	Polsih lowland sheepdog	Breed	Poland	Europe	Agrarian
B11	10	Flat Coated Retriever	Breed	Great Britain	Europe	Agrarian
B110	12	Polsih lowland sheepdog	Breed	Poland	Europe	Agrarian
B111	10	Polsih lowland sheepdog	Breed	Poland	Europe	Agrarian
B112	15	Rottweilar	Breed	Germany	Europe	Agrarian
B113	13	Rottweilar	Breed	Germany	Europe	Agrarian
B114	15	Rottweilar	Breed	Germany	Europe	Agrarian
B115	13	Rottweilar	Breed	Germany	Europe	Agrarian
B116	12	Rottweilar	Breed	Germany	Europe	Agrarian
B117	13	Rottweilar	Breed	Germany	Europe	Agrarian
B118	13	Rottweilar	Breed	Germany	Europe	Agrarian
B119	15	Rottweilar	Breed	Germany	Europe	Agrarian
B12	11	French Bulldog	Breed	France	Europe	Agrarian
B13	11	German Shepherd	Breed	Germany	Europe	Agrarian
B139	11	Golden Retriever	Breed	Great Britain	Europe	Agrarian
B14	12	German Shepherd	Breed	Germany	Europe	Agrarian
B140	10	Golden Retriever	Breed	Great Britain	Europe	Agrarian
B141	12	Golden Retriever	Breed	Great Britain	Europe	Agrarian
B142	12	Golden Retriever	Breed	Great Britain	Europe	Agrarian
B143	16	Golden Retriever	Breed	Great Britain	Europe	Agrarian
B144	15	Golden Retriever	Breed	Great Britain	Europe	Agrarian
B145	15	Golden Retriever	Breed	Great Britain	Europe	Agrarian
B146	13	Golden Retriever	Breed	Great Britain	Europe	Agrarian
B147	13	Boxer	Breed	Germany	Europe	Agrarian
B148	11	Boxer	Breed	Germany	Europe	Agrarian
B149	11	Boxer	Breed	Germany	Europe	Agrarian
B15	12	German Shepherd	Breed	Germany	Europe	Agrarian
B150	9	Boxer	Breed	Germany	Europe	Agrarian
B151	11	Boxer	Breed	Germany	Europe	Agrarian
B152	11	Boxer	Breed	Germany	Europe	Agrarian
B153	13	Boxer	Breed	Germany	Europe	Agrarian
B154	14	Boxer	Breed	Germany	Europe	Agrarian
B155	21	English Springer Spaniel	Breed	Great Britain	Europe	Agrarian
B156	14	English Springer Spaniel	Breed	Great Britain	Europe	Agrarian
B157	18	English Springer Spaniel	Breed	Great Britain	Europe	Agrarian
B158	21	English Springer Spaniel	Breed	Great Britain	Europe	Agrarian
B159	15	English Springer Spaniel	Breed	Great Britain	Europe	Agrarian
B16	15	Golden Retriever	Breed	Great Britain	Europe	Agrarian
B160	12	English Springer Spaniel	Breed	Great Britain	Europe	Agrarian
B161	17	English Springer Spaniel	Breed	Great Britain	Europe	Agrarian
B162	20	English Springer Spaniel	Breed	Great Britain	Europe	Agrarian
B163	9	Samoyed	Breed	Russia, Siberia	Arctic Asia	Non-agrarian
B164	5	Samoyed	Breed	Russia, Siberia	Arctic Asia	Non-agrarian
B165	8	Samoyed	Breed	Russia, Siberia	Arctic Asia	Non-agrarian
B166	5	Samoyed	Breed	Russia, Siberia	Arctic Asia	Non-agrarian
B167	4	Samoyed	Breed	Russia, Siberia	Arctic Asia	Non-agrarian
B168	10	Samoyed	Breed	Russia, Siberia	Arctic Asia	Non-agrarian
B169	10	Samoyed	Breed	Russia, Siberia	Arctic Asia	Non-agrarian
B17	12	Golden Retriever	Breed	Great Britain	Europe	Agrarian
B170	4	Samoyed	Breed	Russia, Siberia	Arctic Asia	Non-agrarian
B171	18	Swedish Elkhound	Breed	Sweden	Europe	Agrarian
B172	13	Swedish Elkhound	Breed	Sweden	Europe	Agrarian
B173	13	Swedish Elkhound	Breed	Sweden	Europe	Agrarian
B174	13	Swedish Elkhound	Breed	Sweden	Europe	Agrarian
B175	16	Swedish Elkhound	Breed	Sweden	Europe	Agrarian
B176	12	Swedish Elkhound	Breed	Sweden	Europe	Agrarian
B177	15	Swedish Elkhound	Breed	Sweden	Europe	Agrarian
B178	10	Swedish Elkhound	Breed	Sweden	Europe	Agrarian
B179	10	Norwegian Elkhound	Breed	Norway	Europe	Agrarian
B18	11	Greyhound	Breed	Great Britain	Europe	Agrarian
B180	11	Norwegian Elkhound	Breed	Norway	Europe	Agrarian
B181	13	Norwegian Elkhound	Breed	Norway	Europe	Agrarian
B182	12	Norwegian Elkhound	Breed	Norway	Europe	Agrarian
B183	11	Norwegian Elkhound	Breed	Norway	Europe	Agrarian
B184	11	Norwegian Elkhound	Breed	Norway	Europe	Agrarian
B185	13	Norwegian Elkhound	Breed	Norway	Europe	Agrarian
B186	14	Norwegian Elkhound	Breed	Norway	Europe	Agrarian
B187	13	Australian Terrier	Breed	Austraila/European settlers	Europe	Agrarian
B188	13	Australian Terrier	Breed	Austraila/European settlers	Europe	Agrarian
B189	15	Australian Terrier	Breed	Austraila/European settlers	Europe	Agrarian
B19	12	Greyhound	Breed	Great Britain	Europe	Agrarian
B190	14	Australian Terrier	Breed	Austraila/European settlers	Europe	Agrarian
B191	13	Australian Terrier	Breed	Austraila/European settlers	Europe	Agrarian
B192	15	Australian Terrier	Breed	Austraila/European settlers	Europe	Agrarian
B193	14	Australian Terrier	Breed	Austraila/European settlers	Europe	Agrarian
B194	12	Australian Terrier	Breed	Austraila/European settlers	Europe	Agrarian
B195	11	Border Collie	Breed	Great Britain	Europe	Agrarian
B196	12	Border Collie	Breed	Great Britain	Europe	Agrarian
B197	14	Border Collie	Breed	Great Britain	Europe	Agrarian
B198	14	Border Collie	Breed	Great Britain	Europe	Agrarian
B199	12	Border Collie	Breed	Great Britain	Europe	Agrarian
B2	7	Bichon Frise	Breed	Belgum	Europe	Agrarian
B20	9	Irish Setter	Breed	Ireland	Europe	Agrarian
B200	13	Border Collie	Breed	Great Britain	Europe	Agrarian
B201	13	Border Collie	Breed	Great Britain	Europe	Agrarian
B202	14	Border Collie	Breed	Great Britain	Europe	Agrarian
B203	10	Alaskan Malamute	Breed	USA	Arctic America	Non-agrarian
B204	13	Alaskan Malamute	Breed	USA	Arctic America	Non-agrarian
B205	16	Alaskan Malamute	Breed	USA	Arctic America	Non-agrarian
B206	9	Alaskan Malamute	Breed	USA	Arctic America	Non-agrarian
B207	10	Alaskan Malamute	Breed	USA	Arctic America	Non-agrarian
B208	9	Alaskan Malamute	Breed	USA	Arctic America	Non-agrarian
B209	4	Alaskan Malamute	Breed	USA	Arctic America	Non-agrarian
B21	10	Irish Setter	Breed	Ireland	Europe	Agrarian
B210	9	Alaskan Malamute	Breed	USA	Arctic America	Non-agrarian
B211	14	Nova Scotia Duck-Tolling Retriever	Breed	Canada/European settlers	Europe	Agrarian
B212	7	Nova Scotia Duck-Tolling Retriever	Breed	Canada/European settlers	Europe	Agrarian
B213	14	Nova Scotia Duck-Tolling Retriever	Breed	Canada/European settlers	Europe	Agrarian
B214	14	Nova Scotia Duck-Tolling Retriever	Breed	Canada/European settlers	Europe	Agrarian
B215	18	Nova Scotia Duck-Tolling Retriever	Breed	Canada/European settlers	Europe	Agrarian
B216	13	Nova Scotia Duck-Tolling Retriever	Breed	Canada/European settlers	Europe	Agrarian
B217	17	Nova Scotia Duck-Tolling Retriever	Breed	Canada/European settlers	Europe	Agrarian
B218	17	Nova Scotia Duck-Tolling Retriever	Breed	Canada/European settlers	Europe	Agrarian
B219	16	German Shepherd	Breed	Germany	Europe	Agrarian
B22	15	Swedish Elkhound	Breed	Sweden	Europe	Agrarian
B220	17	German Shepherd	Breed	Germany	Europe	Agrarian
B221	18	German Shepherd	Breed	Germany	Europe	Agrarian
B222	14	German Shepherd	Breed	Germany	Europe	Agrarian
B223	12	German Shepherd	Breed	Germany	Europe	Agrarian
B224	17	German Shepherd	Breed	Germany	Europe	Agrarian
B225	16	German Shepherd	Breed	Germany	Europe	Agrarian
B226	16	German Shepherd	Breed	Germany	Europe	Agrarian
B23	12	Japanese Chin	Breed	Japan	E.Asia	Agrarian
B24	11	Koikerhondje	Breed	Netherlands	Europe	Agrarian
B25	8	Labrador	Breed	Great Britain	Europe	Agrarian
B26	8	Labrador	Breed	Great Britain	Europe	Agrarian
B27	10	Leonberger	Breed	Germany	Europe	Agrarian
B28	7	Maltese	Breed	Italy	Europe	Agrarian
B29	10	Medium poodle	Breed	France	Europe	Agrarian
B3	8	Boxer	Breed	Germany	Europe	Agrarian
B30	13	Miniature Poodle	Breed	France	Europe	Agrarian
B31	12	Miniature Poodle	Breed	France	Europe	Agrarian
B32	13	Miniature Schnauzer	Breed	France	Europe	Agrarian
B33	9	Miniature Schnauzer	Breed	France	Europe	Agrarian
B4	10	Cairn Terrier	Breed	Great Britain	Europe	Agrarian
B40	14	Parson Jack Russel Terrier	Breed	Great Britain	Europe	Agrarian
B41	7	Standard poodle	Breed	France	Europe	Agrarian
B42	7	Standard poodle	Breed	France	Europe	Agrarian
B43	9	Pug	Breed	China	E.Asia	Agrarian
B44	9	Puli	Breed	Hungary	Europe	Agrarian
B45	7	Riesenschnauzer	Breed	Germany	Europe	Agrarian
B46	14	Rottweilar	Breed	Germany	Europe	Agrarian
B47	11	Rottweilar	Breed	Germany	Europe	Agrarian
B48	11	Rottweilar	Breed	Germany	Europe	Agrarian
B49	9	Rottweilar	Breed	Germany	Europe	Agrarian
B5	8	Chihuahua	Breed	Mexico	America	Agrarian
B50	10	Shetland Sheepdog	Breed	Great Britain	Europe	Agrarian
B51	9	Dachshund	Breed	Germany	Europe	Agrarian
B52	7	Dachshund	Breed	Germany	Europe	Agrarian
B53	11	Nova Scotia Duck-Tolling Retriever	Breed	Canada/European settlers	Europe	Agrarian
B54	12	Welsh Springer Spaniel	Breed	Great Britain	Europe	Agrarian
B55	7	Yorkshire Terrier	Breed	Great Britain	Europe	Agrarian
B56	10	Drever	Breed	Sweden	Europe	Agrarian
B57	10	Drever	Breed	Sweden	Europe	Agrarian
B58	10	Drever	Breed	Sweden	Europe	Agrarian
B59	15	Drever	Breed	Sweden	Europe	Agrarian
B6	12	Chow-Chow	Breed	China	E.Asia	Agrarian
B60	10	Drever	Breed	Sweden	Europe	Agrarian
B61	15	Drever	Breed	Sweden	Europe	Agrarian
B62	9	Drever	Breed	Sweden	Europe	Agrarian
B63	14	Drever	Breed	Sweden	Europe	Agrarian
B64	10	Shar Pei	Breed	China	E.Asia	Agrarian
B65	12	Shar Pei	Breed	China	E.Asia	Agrarian
B66	8	Shar Pei	Breed	China	E.Asia	Agrarian
B67	9	Shar Pei	Breed	China	E.Asia	Agrarian
B68	8	Shar Pei	Breed	China	E.Asia	Agrarian
B69	9	Shar Pei	Breed	China	E.Asia	Agrarian
B7	11	Chow-Chow	Breed	China	E.Asia	Agrarian
B70	13	Shar Pei	Breed	China	E.Asia	Agrarian
B71	8	Shar Pei	Breed	China	E.Asia	Agrarian
B72	13	Bearded Collie	Breed	Great Britain	Europe	Agrarian
B73	9	Bearded Collie	Breed	Great Britain	Europe	Agrarian
B74	9	Bearded Collie	Breed	Great Britain	Europe	Agrarian
B75	6	Bearded Collie	Breed	Great Britain	Europe	Agrarian
B76	12	Bearded Collie	Breed	Great Britain	Europe	Agrarian
B77	5	Bearded Collie	Breed	Great Britain	Europe	Agrarian
B78	13	Bearded Collie	Breed	Great Britain	Europe	Agrarian
B79	14	Bearded Collie	Breed	Great Britain	Europe	Agrarian
B8	14	Dobermann	Breed	Germany	Europe	Agrarian
B80	8	Standard poodle	Breed	France	Europe	Agrarian
B81	12	Standard poodle	Breed	France	Europe	Agrarian
B82	9	Standard poodle	Breed	France	Europe	Agrarian
B83	7	Standard poodle	Breed	France	Europe	Agrarian
B84	11	Standard poodle	Breed	France	Europe	Agrarian
B85	7	Standard poodle	Breed	France	Europe	Agrarian
B86	12	Standard poodle	Breed	France	Europe	Agrarian
B87	9	Standard poodle	Breed	France	Europe	Agrarian
B88	13	Labrador	Breed	Great Britain	Europe	Agrarian
B89	12	Labrador	Breed	Great Britain	Europe	Agrarian
B9	8	Drever	Breed	Sweden	Europe	Agrarian
B90	10	Labrador	Breed	Great Britain	Europe	Agrarian
B91	11	Labrador	Breed	Great Britain	Europe	Agrarian
B92	13	Labrador	Breed	Great Britain	Europe	Agrarian
B93	11	Labrador	Breed	Great Britain	Europe	Agrarian
B94	13	Labrador	Breed	Great Britain	Europe	Agrarian
B95	12	Labrador	Breed	Great Britain	Europe	Agrarian
B96	17	Beagle	Breed	Great Britain	Europe	Agrarian
B97	15	Beagle	Breed	Great Britain	Europe	Agrarian
B98	8	Beagle	Breed	Great Britain	Europe	Agrarian
B99	17	Beagle	Breed	Great Britain	Europe	Agrarian
Dog (control)	12	Maltese	Breed	Italy	Europe	Agrarian
m650	8	Canaan Dog	Breed	Israel	S.W.Asia	Agrarian
SKK ALASKAN MALAMUTE 22	3	Alaskan Malamute	Breed	USA	Arctic America	Non-agrarian
SKK ALASKAN MALAMUTE 23	15	Alaskan Malamute	Breed	USA	Arctic America	Non-agrarian
SKK CHINESE CRESTED 6	8	Chinese crested dog	Breed	China	E.Asia	Agrarian
SKK CHINESE CRESTED 7	8	Chinese crested dog	Breed	China	E.Asia	Agrarian
SKK CHOW CHOW 16	2	Chow-Chow	Breed	China	E.Asia	Agrarian
SKK CHOW CHOW 17	5	Chow-Chow	Breed	China	E.Asia	Agrarian
SKK KEESHOUND 28	14	Kesshond	Breed	Germany	Europe	Agrarian
SKK KEESHOUND 29	9	Kesshond	Breed	Germany	Europe	Agrarian
SKK LANDSEER HUND 26	14	Landseer hund	Breed	Germany	Europe	Agrarian
SKK MEXICAN HAIRLESS 19	7	Xoloitzcuintle	Breed	Mexico	America	Agrarian
SKK PERUVIAN HAIRLESS 20	13	Perro sin pelo del peru	Breed	Peru	America	Agrarian
SKK PERUVIAN HAIRLESS 21	9	Perro sin pelo del peru	Breed	Peru	America	Agrarian
SKK PUG 3	2	Pug	Breed	China	E.Asia	Agrarian
SKK PUG 4	6	Pug	Breed	China	E.Asia	Agrarian
SKK PULI 27	10	Puli	Breed	Hungary	Europe	Agrarian
SKK SHIBA INU 1	8	Shiba Inu	Breed	Japan	E.Asia	Agrarian
SKK SHIBA INU 2	9	Shiba Inu	Breed	Japan	E.Asia	Agrarian
SKK SHIH TZU 5	6	Shih tzu	Breed	Tibet (China)	E.Asia	Agrarian
SKK SIRBIRIAN HUSKY	2	Siberian Husky	Breed	USA	Arctic America	Non-agrarian
SKK SIRBIRIAN HUSKY 14	3	Siberian Husky	Breed	USA	Arctic America	Non-agrarian
SKK SIRBIRIAN HUSKY 15	3	Siberian Husky	Breed	USA	Arctic America	Non-agrarian
SKK TIBETIAN MASTIFF 10	9	Tibetan Mastiff	Breed	Tibet	E.Asia	Agrarian
SKK TIBETIAN TERRIER 9	8	Tebetan Terrier	Breed	Tibet	E.Asia	Agrarian
SKK WHIPPET 11	14	Whippet	Breed	Great Britain	Europe	Agrarian
SKK WHIPPET 12	10	Whippet	Breed	Great Britain	Europe	Agrarian
SKKMEXICAN HAIRLESS DOG 18	11	Xoloitzcuintle	Breed	Mexico	America	Agrarian
Z_0059	7	Laika, East Siberian	Breed	Russia, Siberia	Arctic Asia	Non-agrarian
Z_0062	7	Laika, West Siberian	Breed	Russia, Siberia	Arctic Asia	Non-agrarian
Z_0092	7	Chihuahua	Breed	Mexico	America	Agrarian
Z_0110	9	Hokkaido	Breed	Japan	E.Asia	Agrarian
Z_0121	4	Kawakami-Dog	Breed	Japan	E.Asia	Agrarian
Z_0127	7	Satsuma-Dog	Breed	Japan	E.Asia	Agrarian
Z_0130	3	Ryukyu	Breed	Japan	E.Asia	Agrarian
Z_0142	3	Saluki	Breed	S.W.Asia	S.W.Asia	Agrarian
Z_0149	9	Saluki	Breed	S.W.Asia	S.W.Asia	Agrarian
Z_0166	8	Swedish Elkhound	Breed	Sweden	Europe	Agrarian
Z_0255	12	Afghan hound	Breed	Afghanistan	S.Asia	Agrarian
Z_0287	2	Sloughi	Breed	Tunisia	Africa	Agrarian
Z_0290	12	Sloughi	Breed	Tunisia	Africa	Agrarian
Z_0332	10	Borzoi	Breed	Russia	Europe	Agrarian
Z_0356	3	Greenland Dog	Breed	Greenland	Arctic America	Non-agrarian
Z_0358	2	Greenland Dog	Breed	Canada	Arctic America	Non-agrarian
Z_0370	10	Galgo EspaÒol	Breed	Spain	Europe	Agrarian
Z_0382	5	Saluki	Breed	S.W.Asia	S.W.Asia	Agrarian
Z_0384	21	Saluki	Breed	S.W.Asia	S.W.Asia	Agrarian
Z_0431	13	Chihuahua	Breed	Mexico	America	Agrarian
Z_0435	13	Chihuahua	Breed	Mexico	America	Agrarian
Z_0491	8	Hortaya	Breed	Ukraine	Europe	Agrarian
Z_0494	10	Stepnaya	Breed	Russia	Europe	Agrarian
Z_0671	5	Xoloitzcuintle	Breed	Mexico	America	Agrarian
Z_0674	6	Xoloitzcuintle	Breed	Mexico	America	Agrarian
Z_0690	6	Xoloitzcuintle	Breed	Mexico	America	Agrarian
Z_0708	13	Sloughi	Breed	N.Africa	Africa	Agrarian
Z_0966	13	Galgo EspaÒol	Breed	Spain	Europe	Agrarian
Z_1001	16	Saluki	Breed	S.W.Asia	S.W.Asia	Agrarian
Z_1018	13	Xoloitzcuintle	Breed	Mexico	America	Agrarian
Z_1288	13	Perro sin pelo del Peru	Breed	Peru	America	Agrarian
Z_1293	15	Perro sin pelo del peru	Breed	Peru	America	Agrarian
Z_1300	12	Perro sin pelo del Peru	Breed	Peru	America	Agrarian
Z_1397	6	Amuzskaja Laika	Breed	Russia, Siberia	Arctic Asia	Non-agrarian
Z_1582	11	Thai Ridgeback	Breed	Thailand	S.E.Asia	Agrarian
Z_1586	8	Thai Ridgeback	Breed	Thailand	S.E.Asia	Agrarian
Z_1764	9	Lapponian herder	Breed	Finland	Europe	Agrarian
Z_1795	15	Lapphund	Breed	Sweden	Europe	Agrarian
Z_1829	5	Lapphund	Breed	Sweden	Europe	Agrarian
Z_1885	10	Norwegian Buhund	Breed	Norway	Europe	Agrarian
Z_1892	9	Norwegian Lundehund	Breed	Norway	Europe	Agrarian
Z_1929	10	Laika, Eastsiberian	Breed	Russia, Siberia	Arctic Asia	Non-agrarian
Z_1987	22	Tazi	Breed	Kasakhstan	S.W.Asia	Agrarian
Z_2043	9	Swedish Elkhound	Breed	Sweden	Europe	Agrarian
Z_2056	17	Taigan	Breed	Kyrgyzstan	E.Asia	Agrarian
Z_2084	15	Tazi	Breed	Turkey	S.W.Asia	Agrarian
Z_2170	10	Lapponian herder	Breed	Finland	Europe	Agrarian
Z_2177	11	Lapponian herder	Breed	Finland	Europe	Agrarian
Z_2210	8	Lapponian herder	Breed	Finland	Europe	Agrarian
