# Supplementary material for: Diet adaptation in dog reflects spread of prehistoric agriculture
Source: Heredity (Edinb). 2016 Jul 13;117(5):301–6. doi: 10.1038/hdy.2016.48 (PMC5061917; doi:10.1038/hdy.2016.48)
Supplement: Supplementary Table 2 [file hdy201648x4.xlsx]

## Sheet: Sheet1
Species	ID	Country of origin	AMY2B copy number
Golden jackal	GJ 143	Bulgaria	2
Golden jackal	GJ 144	Bulgaria	2
Golden jackal	GJ 145	Bulgaria	2
Golden jackal	GJ 146	Bulgaria	2
Golden jackal	GJ 147	Bulgaria	2
Coyote	637272	US	1.89
Wolf	Africa Wolf	Ethiopia	2
Wolf	ISRAEL WOLF 1409	Isreal	2
Wolf	ISRAEL WOLF IR2	Isreal	2
Wolf	ISRAEL WOLF 1423	Isreal	2
Wolf	ISRAEL WOLF 1408	Isreal	3
Wolf	637276	USA	2
Wolf	637277	USA	2
Wolf	637278	USA	2
Wolf	637279	USA	2
Wolf	637280	USA	2
Wolf	637281	USA	2
Wolf	637282	USA	2
Wolf	PLATE2 H12	Swedish Zoo	2
Wolf	JUDIS_WOLF	Swedish Zoo	2
Wolf	SVA_16.11.12_WOLF	Sweden	2
Wolf	DTU-DK_WOLF	Denmark	1
Wolf	WM7_WOLF	Swedish Zoo	2
Wolf	ARAVIS_WOLF	Swedish Zoo	2
Wolf	MIRAZ_WOLF	Swedish Zoo	2
Wolf	JZ_2T_WOLF	Swedish Zoo	2
Wolf	MW5_WOLF	Swedish Zoo	2
Wolf	MW3_WOLF	Swedish Zoo	2
Wolf	TOMNUS_WOLF	Swedish Zoo	2
Wolf	RONJA_WOLF	Swedish Zoo	2
Wolf	JZ_6_WOLF	Swedish Zoo	2
Wolf	JZ_4_WOLF	Swedish Zoo	2
Wolf	JZ_1_WOLF	Swedish Zoo	2
Wolf	JZ_3_WOLF	Swedish Zoo	2
Wolf	TJORN_WOLF	Swedish Zoo	2
Wolf	WCR091	Croatia	2
Wolf	WCR095	Croatia	2
Wolf	WCR083	Croatia	2
Wolf	WCR086	Croatia	2
Wolf	WCR090	Croatia	2
Wolf	WCR036	Croatia	2
Wolf	WCR084	Croatia	2
Wolf	WCR092	Croatia	2
Wolf	WCG1	Croatia	2
Wolf	WEI1	Estonia	2
Wolf	WEI2	Estonia	2
Wolf	WEI3	Estonia	2
Wolf	WEI4	Estonia	2
Wolf	WEI5	Estonia	2
Wolf	WEI6	Estonia	2
Wolf	WEI7	Estonia	2
Wolf	WEI8	Estonia	2
Wolf	637270	USA	2
Wolf	637271	USA	2
Wolf	637273	USA	2
Wolf	637274	USA	2
Wolf	637275	USA	2
