# Supplementary material for: Diet adaptation in dog reflects spread of prehistoric agriculture
Source: Heredity (Edinb). 2016 Jul 13;117(5):301–6. doi: 10.1038/hdy.2016.48 (PMC5061917; doi:10.1038/hdy.2016.48)
Supplement: Supplementary Table 3 [file hdy201648x5.xlsx]

## Sheet: data_by_breed_annd_native_origi
Region	avg AMY2B	median AMY2B	min	max	sd	n
Dingo/Australia	2.12	2	2	3	0.331662	25
Greenland Dog	2.5	2.5	2	3	0.707107	2
Arctic America	4.04545	3	2	10	2.57233	22
Siberian Husky	2.66667	3	2	3	0.57735	3
Arctic Asia	5.14286	4	1	13	3.93398	7
Pug	5.66667	6	2	9	3.51188	3
Samoyed	6.875	6.5	4	10	2.64237	8
Xoloitzcuintle	8	6.5	5	13	3.2249	6
Laika	8	7	7	10	1.73205	3
Chinese crested dog	8	8	8	8	0	2
Chow-Chow	7.5	8	2	12	4.79583	4
Dachshund	8	8	7	9	1.41421	2
S.W.Asia	9.1	8	5	16	3.98469	10
Shiba Inu	8.5	8.5	8	9	0.707107	2
Standard Poodle	8.9	8.5	7	12	2.079	10
Basenji	9	9	7	11	2	3
S.Asia	9.2	9	8	12	1.64317	5
Saluki	10.8	9	3	21	7.56307	5
Shar Pei	9.625	9	8	13	1.92261	8
Alaskan Malamute	9.8	9.5	3	16	4.18463	10
Irish Setter	9.5	9.5	9	10	0.707107	2
Lapponian herder	9.5	9.5	8	11	1.29099	4
Puli	9.5	9.5	9	10	0.707107	2
S.E.Asia	9.76923	9.5	5	22	3.10236	26
Thai Ridgeback	9.5	9.5	8	11	2.12132	2
Drever	11.2222	10	8	15	2.68225	9
Lapphund	10	10	5	15	7.07107	2
Africa	10.0714	10.5	3	13	2.70226	14
Bearded Collie	10.125	10.5	5	14	3.39905	8
Chihuahua	10.25	10.5	7	13	3.20156	4
Boxer	11.2222	11	8	14	1.92209	9
E.Asia	10.3333	11	7	13	3.05505	3
Miniature Schnauzer	11	11	9	13	2.82843	2
Polish lowland sheepdog	10.75	11	9	12	1.0351	8
Galgo Espanol	11.5	11.5	10	13	2.12132	2
Greyhound	11.5	11.5	11	12	0.707107	2
Kesshond	11.5	11.5	9	14	3.53553	2
Labrador	11.1	11.5	8	13	1.91195	10
New Guinea Singing Dog	13.5	11.5	9	22	5.8023	4
Norwegian Elkhound	11.875	11.5	10	14	1.3562	8
Sloughi	9	12	2	13	6.08276	3
Whippet	12	12	10	14	2.82843	2
Beagle	11.875	12.5	4	17	4.67325	8
Golden Retriever	13.1	12.5	10	16	2.02485	10
Miniature Poodle	12.5	12.5	12	13	0.707107	2
Border Collie	12.875	13	11	14	1.12599	8
Perro sin pelo del Peru	12.4	13	9	15	2.19089	5
Rottweilar	12.8333	13	9	15	1.85047	12
Swedish Elkhound	12.9091	13	8	18	3.0481	11
Australian Terrier	13.625	13.5	12	15	1.06066	8
Nova Scotia Duck-Tolling Retriever	13.8889	14	7	18	3.40751	9
German Shepherd	14.6364	16	11	18	2.50091	11
English Springer Spaniel	16.3333	17	9	21	4.1833	9
Tazi	18.5	18.5	15	22	4.94975	2
